# Supplementary material for: Tailored-Made Polydopamine Nanoparticles to Induce Ferroptosis in Breast Cancer Cells in Combination with Chemotherapy
Source: Int J Mol Sci. 2021 Mar 19;22(6):3161. doi: 10.3390/ijms22063161 (PMC8003616; doi:10.3390/ijms22063161)
Supplement: Supplementary file 1 [file ijms-22-03161-s001.zip]

Archive with 4 entries (3 files):
- Supplementary material/
- __MACOSX/._Supplementary material
- Supplementary material/Supplementary Material.docx
- __MACOSX/Supplementary material/._Supplementary Material.docx
